# Supplementary material for: Efficient Removal of Chromium(VI) Anionic Species and Dye Anions from Water Using MOF-808 Materials Synthesized with the Assistance of Formic Acid
Source: Nanomaterials (Basel). 2021 May 25;11(6):1398. doi: 10.3390/nano11061398 (PMC8226478; doi:10.3390/nano11061398)
Supplement: Supplementary file 1 [file nanomaterials-11-01398-s001.zip]

Archive with 1 entries (1 files):
- nanomaterials-1191924-supplementary.pdf
